# Supplementary material for: Post-Transplant Tremor: Characteristics and Differences Based on Sex and Post-Transplant Therapy
Source: Neurol Int. 2026 Mar 17;18(3):56. doi: 10.3390/neurolint18030056 (PMC13029305; doi:10.3390/neurolint18030056)
Supplement: Supplementary file 1 [file neurolint-18-00056-s001.zip]

Archive with 4 entries (4 files):
- Telarovic_PosttransplantTremor_FigureS1.pdf
- Telarovic_PosttransplantTremor_FigureS2.pdf
- Telarovic_PosttransplantTremor_SupplementaryTableS1.pdf
- Telarovic_PosttransplantTremor_SupplementaryTableS2.pdf
